# Supplementary material for: In Silico and In Vitro Analysis of lncRNA XIST Reveals a Panel of Possible Lung Cancer Regulators and a Five-Gene Diagnostic Signature
Source: Cancers (Basel). 2020 Nov 24;12(12):3499. doi: 10.3390/cancers12123499 (PMC7760781; doi:10.3390/cancers12123499)
Supplement: Supplementary file 1 [file cancers-12-03499-s001.zip]

Archive with 2 entries (2 files):
- supplementary Figure S1-S3.docx
- Table S1.xlsx
