# Supplementary material for: In Silico and In Vitro Analysis of lncRNA XIST Reveals a Panel of Possible Lung Cancer Regulators and a Five-Gene Diagnostic Signature
Source: Cancers (Basel). 2020 Nov 24;12(12):3499. doi: 10.3390/cancers12123499 (PMC7760781; doi:10.3390/cancers12123499)
Supplement: Supplementary file 1 [file cancers-12-03499-s001.zip › Table S1.xlsx]

## Sheet: A549
gene_id	gene
ENSG00000214548.14	MEG3
ENSG00000107186.16	MPDZ
ENSG00000091129.19	NRCAM
ENSG00000196628.15	TCF4
ENSG00000118785.13	SPP1
ENSG00000019186.9	CYP24A1
ENSG00000198074.9	AKR1B10
ENSG00000142494.13	SLC47A1
ENSG00000196104.10	SPOCK3
ENSG00000117114.19	ADGRL2
ENSG00000006283.17	CACNA1G
ENSG00000023839.10	ABCC2
ENSG00000104490.17	NCALD
ENSG00000163531.15	NFASC
ENSG00000204179.10	PTPN20
ENSG00000140538.16	NTRK3
ENSG00000109794.13	FAM149A
ENSG00000164120.13	HPGD
ENSG00000178445.9	GLDC
ENSG00000182511.11	FES
ENSG00000055163.19	CYFIP2
ENSG00000227028.6	SLC8A1-AS1
ENSG00000067445.20	TRO
ENSG00000154277.12	UCHL1
ENSG00000140479.16	PCSK6
ENSG00000155849.15	ELMO1
ENSG00000226674.8	TEX41
ENSG00000118596.11	SLC16A7
ENSG00000156113.22	KCNMA1
ENSG00000196139.13	AKR1C3
ENSG00000175344.17	CHRNA7
ENSG00000050165.17	DKK3
ENSG00000100031.18	GGT1
ENSG00000169604.19	ANTXR1
ENSG00000162496.8	DHRS3
ENSG00000226608.3	FTLP3
ENSG00000151012.13	SLC7A11
ENSG00000141753.6	IGFBP4
ENSG00000139211.6	AMIGO2
ENSG00000155465.18	SLC7A7
ENSG00000184702.17	38596
ENSG00000184588.17	PDE4B
ENSG00000266714.6	MYO15B
ENSG00000106069.21	CHN2
ENSG00000198467.13	TPM2
ENSG00000151150.21	ANK3
ENSG00000182752.9	PAPPA
ENSG00000142657.20	PGD
ENSG00000100292.16	HMOX1
ENSG00000167642.12	SPINT2
ENSG00000115525.17	ST3GAL5
ENSG00000074410.13	CA12
ENSG00000124762.13	CDKN1A
ENSG00000122870.11	BICC1
ENSG00000080503.22	SMARCA2
ENSG00000197122.11	SRC
ENSG00000108846.15	ABCC3
ENSG00000182704.7	TSKU
ENSG00000105738.10	SIPA1L3
ENSG00000067167.7	TRAM1
ENSG00000006071.12	ABCC8
ENSG00000160179.18	ABCG1
ENSG00000266976.1	AC079466.1
ENSG00000230606.10	AC159540.1
ENSG00000114948.12	ADAM23
ENSG00000164742.14	ADCY1
ENSG00000075340.22	ADD2
ENSG00000248144.5	ADH1C
ENSG00000154027.18	AK5
ENSG00000180318.3	ALX1
ENSG00000171714.10	ANO5
ENSG00000104537.16	ANXA13
ENSG00000034053.14	APBA2
ENSG00000163219.11	ARHGAP25
ENSG00000172995.16	ARPP21
ENSG00000105409.16	ATP1A3
ENSG00000107518.16	ATRNL1
ENSG00000231345.3	BEND3P1
ENSG00000166681.13	BEX3
ENSG00000102409.9	BEX4
ENSG00000151136.14	BTBD11
ENSG00000165810.16	BTNL9
ENSG00000148655.14	C10orf11
ENSG00000100557.9	C14orf105
ENSG00000123838.10	C4BPA
ENSG00000186493.11	C5orf38
ENSG00000178538.9	CA8
ENSG00000105605.7	CACNG7
ENSG00000247844.1	CCAT1
ENSG00000184305.14	CCSER1
ENSG00000113361.12	CDH6
ENSG00000086548.8	CEACAM6
ENSG00000116785.13	CFHR3
ENSG00000134121.9	CHL1
ENSG00000278530.4	CHMP1B2P
ENSG00000115526.10	CHST10
ENSG00000175040.5	CHST2
ENSG00000187288.10	CIDEC
ENSG00000149970.14	CNKSR2
ENSG00000119946.10	CNNM1
ENSG00000118432.12	CNR1
ENSG00000119865.8	CNRIP1
ENSG00000154529.14	CNTNAP3B
ENSG00000276386.1	CNTNAP3P2
ENSG00000060718.20	COL11A1
ENSG00000145920.14	CPLX2
ENSG00000121005.8	CRISPLD1
ENSG00000170373.8	CST1
ENSG00000169862.18	CTNND2
ENSG00000077063.10	CTTNBP2
ENSG00000067048.16	DDX3Y
ENSG00000134762.16	DSC3
ENSG00000164330.16	EBF1
ENSG00000198692.9	EIF1AY
ENSG00000118402.5	ELOVL4
ENSG00000196482.16	ESRRG
ENSG00000173040.12	EVC2
ENSG00000169122.11	FAM110B
ENSG00000184731.5	FAM110C
ENSG00000182230.11	FAM153B
ENSG00000130054.4	FAM155B
ENSG00000219438.8	FAM19A5
ENSG00000197872.11	FAM49A
ENSG00000162981.13	FAM84A
ENSG00000178162.8	FAR2P2
ENSG00000152767.16	FARP1
ENSG00000138829.11	FBN2
ENSG00000171560.14	FGA
ENSG00000171564.11	FGB
ENSG00000037280.15	FLT4
ENSG00000137273.3	FOXF2
ENSG00000137731.13	FXYD2
ENSG00000137726.16	FXYD6
ENSG00000144278.14	GALNT13
ENSG00000158089.14	GALNT14
ENSG00000119125.16	GDA
ENSG00000151892.14	GFRA1
ENSG00000168243.10	GNG4
ENSG00000185477.4	GPRIN3
ENSG00000273079.5	GRIN2B
ENSG00000189369.8	GSPT2
ENSG00000113249.12	HAVCR1
ENSG00000113924.11	HGD
ENSG00000019991.15	HGF
ENSG00000275410.4	HNF1B
ENSG00000159184.7	HOXB13
ENSG00000142149.8	HUNK
ENSG00000146678.9	IGFBP1
ENSG00000144847.12	IGSF11
ENSG00000115232.13	ITGA4
ENSG00000151655.18	ITIH2
ENSG00000123243.14	ITIH5
ENSG00000078596.10	ITM2A
ENSG00000162975.4	KCNF1
ENSG00000123700.4	KCNJ2
ENSG00000162687.16	KCNT2
ENSG00000164794.8	KCNV1
ENSG00000012817.15	KDM5D
ENSG00000167751.12	KLK2
ENSG00000171431.3	KRT20
ENSG00000162624.14	LHX8
ENSG00000215808.2	LINC01139
ENSG00000258867.5	LINC01146
ENSG00000231131.6	LINC01468
ENSG00000169783.12	LINGO1
ENSG00000174482.10	LINGO2
ENSG00000188906.14	LRRK2
ENSG00000197172.10	MAGEA6
ENSG00000108984.13	MAP2K6
ENSG00000139915.18	MDGA2
ENSG00000155970.11	MICU3
ENSG00000215386.11	MIR99AHG
ENSG00000135324.5	MRAP2
ENSG00000215182.8	MUC5AC
ENSG00000186462.8	NAP1L2
ENSG00000176771.16	NCKAP5
ENSG00000277586.2	NEFL
ENSG00000183072.9	NKX2-5
ENSG00000022556.15	NLRP2
ENSG00000171246.5	NPTX1
ENSG00000164128.6	NPY1R
ENSG00000169297.7	NR0B1
ENSG00000196368.4	NUDT11
ENSG00000169860.6	P2RY1
ENSG00000077264.14	PAK3
ENSG00000009709.11	PAX7
ENSG00000138650.8	PCDH10
ENSG00000169174.10	PCSK9
ENSG00000164093.15	PITX2
ENSG00000144837.8	PLA1A
ENSG00000118495.18	PLAGL1
ENSG00000154822.17	PLCL2
ENSG00000180287.16	PLD5
ENSG00000148123.14	PLPPR1
ENSG00000182013.17	PNMAL1
ENSG00000124429.17	POF1B
ENSG00000156475.18	PPP2R2B
ENSG00000138738.10	PRDM5
ENSG00000065675.14	PRKCQ
ENSG00000237943.6	PRKCQ-AS1
ENSG00000099725.14	PRKY
ENSG00000250799.9	PRODH2
ENSG00000153707.16	PTPRD
ENSG00000132554.19	RGS22
ENSG00000168421.12	RHOH
ENSG00000177181.14	RIMKLA
ENSG00000133135.13	RNF128
ENSG00000170153.10	RNF150
ENSG00000254290.1	RP11-150O12.3
ENSG00000263711.5	RP11-169F17.1
ENSG00000259495.2	RP11-210M15.2
ENSG00000251129.1	RP11-734I18.1
ENSG00000267194.1	RP1-193H18.2
ENSG00000235142.7	RP1-60O19.1
ENSG00000089169.14	RPH3A
ENSG00000129824.15	RPS4Y1
ENSG00000146374.13	RSPO3
ENSG00000181433.9	SAGE1
ENSG00000103449.11	SALL1
ENSG00000203727.3	SAMD5
ENSG00000170099.5	SERPINA6
ENSG00000135919.12	SERPINE2
ENSG00000104332.11	SFRP1
ENSG00000170624.13	SGCD
ENSG00000124564.17	SLC17A3
ENSG00000092096.16	SLC22A17
ENSG00000072041.16	SLC6A15
ENSG00000084453.16	SLCO1A2
ENSG00000111700.12	SLCO1B3
ENSG00000173930.8	SLCO4C1
ENSG00000128602.9	SMO
ENSG00000065609.14	SNAP91
ENSG00000225746.9	SNHG23
ENSG00000163071.10	SPATA18
ENSG00000144057.15	ST6GAL2
ENSG00000134602.15	STK26
ENSG00000112837.16	TBX18
ENSG00000135111.15	TBX3
ENSG00000168955.3	TM4SF20
ENSG00000165152.8	TMEM246
ENSG00000103460.16	TOX3
ENSG00000137672.12	TRPC6
ENSG00000121297.6	TSHZ3
ENSG00000180543.4	TSPYL5
ENSG00000170703.15	TTLL6
ENSG00000233864.7	TTTY15
ENSG00000122691.12	TWIST1
ENSG00000131002.11	TXLNGY
ENSG00000196620.9	UGT2B15
ENSG00000114638.7	UPK1B
ENSG00000114374.12	USP9Y
ENSG00000150630.3	VEGFC
ENSG00000232354.8	VIPR1-AS1
ENSG00000146530.11	VWDE
ENSG00000150627.15	WDR17
ENSG00000166415.14	WDR72
ENSG00000248334.6	WHAMMP2
ENSG00000103489.11	XYLT1
ENSG00000126970.15	ZC4H2
ENSG00000067646.11	ZFY
ENSG00000147180.16	ZNF711

## Sheet: H1975
gene_id	gene
ENSG00000006555.10	TTC22
ENSG00000007038.10	PRSS21
ENSG00000043039.6	BARX2
ENSG00000089041.16	P2RX7
ENSG00000101194.17	SLC17A9
ENSG00000104055.15	TGM5
ENSG00000104903.4	LYL1
ENSG00000105894.11	PTN
ENSG00000109610.5	SOD3
ENSG00000124116.18	WFDC3
ENSG00000124479.8	NDP
ENSG00000133048.12	CHI3L1
ENSG00000154133.14	ROBO4
ENSG00000157303.10	SUSD3
ENSG00000160111.12	CPAMD8
ENSG00000162543.5	UBXN10
ENSG00000163017.13	ACTG2
ENSG00000163220.10	S100A9
ENSG00000163568.14	AIM2
ENSG00000164692.17	COL1A2
ENSG00000165125.19	TRPV6
ENSG00000165181.16	C9orf84
ENSG00000166770.10	ZNF667-AS1
ENSG00000167612.12	ANKRD33
ENSG00000167754.12	KLK5
ENSG00000167755.14	KLK6
ENSG00000168754.14	FAM178B
ENSG00000169715.14	MT1E
ENSG00000171291.8	ZNF439
ENSG00000172000.7	ZNF556
ENSG00000173421.16	CCDC36
ENSG00000174640.12	SLCO2A1
ENSG00000175315.2	CST6
ENSG00000177096.8	FAM109B
ENSG00000177599.12	ZNF491
ENSG00000180176.14	TH
ENSG00000181143.15	MUC16
ENSG00000182463.15	TSHZ2
ENSG00000182732.16	RGS6
ENSG00000183454.16	GRIN2A
ENSG00000184292.6	TACSTD2
ENSG00000184635.14	ZNF93
ENSG00000185860.13	CCDC190
ENSG00000186777.11	ZNF732
ENSG00000188868.13	ZNF563
ENSG00000196757.7	ZNF700
ENSG00000197124.11	ZNF682
ENSG00000197497.10	ZNF665
ENSG00000197632.8	SERPINB2
ENSG00000197647.11	ZNF433
ENSG00000197928.10	ZNF677
ENSG00000198028.3	ZNF560
ENSG00000198046.11	ZNF667
ENSG00000198300.12	PEG3
ENSG00000198429.9	ZNF69
ENSG00000198768.10	APCDD1L
ENSG00000198842.9	DUSP27
ENSG00000198890.7	PRMT6
ENSG00000204019.4	CT83
ENSG00000204789.4	ZNF204P
ENSG00000205364.3	MT1M
ENSG00000213976.4	CTD-2561J22.2
ENSG00000214652.5	ZNF727
ENSG00000219665.8	CTD-2006C1.2
ENSG00000223547.9	ZNF844
ENSG00000224848.1	RP11-535M15.1
ENSG00000225383.7	SFTA1P
ENSG00000227630.2	LINC01132
ENSG00000228437.5	RP11-400N13.2
ENSG00000231290.5	APCDD1L-AS1
ENSG00000231528.2	FAM225A
ENSG00000233117.2	LINC00702
ENSG00000233288.1	RP11-760D2.5
ENSG00000235568.6	NFAM1
ENSG00000235974.1	VN2R19P
ENSG00000237268.2	RP13-492C18.2
ENSG00000237510.7	GPAT2P1
ENSG00000255310.2	AF131215.2
ENSG00000257883.1	RP11-497G19.1
ENSG00000258405.9	ZNF578
ENSG00000260549.1	MT1L
ENSG00000268964.1	ERVV-2
ENSG00000269001.2	CTD-2245F17.3
ENSG00000269793.5	ZIM2-AS1
ENSG00000269927.1	RP6-91H8.3
ENSG00000275896.5	PRSS2
ENSG00000277075.2	HIST1H2AE
ENSG00000230461.8	PROX1-AS1
ENSG00000168421.12	RHOH
ENSG00000136997.16	MYC
ENSG00000166825.13	ANPEP
ENSG00000134769.21	DTNA
ENSG00000130707.17	ASS1
ENSG00000232732.9	AC073043.1
ENSG00000119139.17	TJP2
ENSG00000184828.9	ZBTB7C
ENSG00000146592.16	CREB5
ENSG00000075043.18	KCNQ2
ENSG00000112655.15	PTK7
ENSG00000111799.20	COL12A1
ENSG00000087258.14	GNAO1
ENSG00000168685.14	IL7R
ENSG00000083720.12	OXCT1
ENSG00000100867.14	DHRS2
ENSG00000128284.19	APOL3
ENSG00000113140.10	SPARC
ENSG00000265972.5	TXNIP
ENSG00000041982.15	TNC
ENSG00000132688.10	NES
ENSG00000161551.14	ZNF577
ENSG00000130303.12	BST2
ENSG00000167766.18	ZNF83
ENSG00000157227.12	MMP14
ENSG00000170954.11	ZNF415
ENSG00000134802.17	SLC43A3
